# Supplementary material for: Mosquito (Diptera: Culicidae) Fauna of a Zoological Park in an Urban Setting: Analysis of Culex pipiens s.l. and Their Biotypes
Source: Insects. 2024 Jan 9;15(1):45. doi: 10.3390/insects15010045 (PMC10816151; doi:10.3390/insects15010045)
Supplement: Supplementary file 1 [file insects-15-00045-s001.zip]

Archive with 1 entries (1 files):
- insects-2789552-supplementary.pdf
